# Supplementary material for: Target of Rapamycin Regulates Photosynthesis and Cell Growth in Auxenochlorella pyrenoidosa
Source: Int J Mol Sci. 2022 Sep 25;23(19):11309. doi: 10.3390/ijms231911309 (PMC9569773; doi:10.3390/ijms231911309)
Supplement: Supplementary file 1 [file ijms-23-11309-s001.zip]

Archive with 1 entries (1 files):
- ijms-1872255-supplementary.pdf
